# Supplementary material for: Efficacy on knee function of Kinesio taping among individuals with anterior cruciate ligament reconstruction: A systematic review
Source: PLoS One. 2024 Feb 29;19(2):e0299008. doi: 10.1371/journal.pone.0299008 (PMC10903864; doi:10.1371/journal.pone.0299008)
Supplement: S1 Data — (XLSX) [file pone.0299008.s003.xlsx]

## Sheet: Clinical results
	KT group			Control group
Balki 2016	mean	SD	n	mean	SD	n
quadriceps strength	9.73	3.08	15	8.26	2.93	15
hamstring strength	9.86	2.32	15	7.53	2.16	15
knee flexion angle	76.8	14.85	15	60.13	8.79	15
Lysholm knee function score	85.13	6.27	15	86.93	5.86	15
Baltaci 2021
VAS pain score	-3.75		28	-2.65		28
knee swelling	-2.7		28	-3.05		28
knee flexion angle	13.8		28	18.88		28
Boguszewski 2013
VAS pain score	-1.18		13	-1		13
knee swelling	-0.84		13	-0.7		13
knee flexion angle	28		13	20		13
Chan 2017
VAS pain score	-1.47	1.7	30	-0.48	1.37	30
knee swelling	-1.2	1.16	30	-1.22	1.36	30
knee flexion angle	22.33	13.93	30	23.07	14.63	30
Lysholm knee function score	13.67	11.66	30	10.97	13.85	30
Khabazan 2017
quadriceps strength	163.29	41.01	12	149.98	39.04	12
hamstring strength	169.34	55.05	12	153.77	41.12	12
Labianca 2022
VAS pain score	3.2	1.6	26	4.7	1.9	26
knee swelling	-7.6	2.9	26	-2.75	1.4	26
knee flexion angle	101	9.6	26	91.5	4.5	26
Lysholm knee function score	85	9.3	26	76	5.5	26
Oliveira 2016
quadriceps strength	6.7	52.6	15	5.1	60.3	15

## Sheet: Risk of bias assessment
	random sequence generation	allocation concealment	experimental staff blinding	result staff blinding	data completeness	selective reporting of results	other sources of bias
Balki 2016	low	unclear	low	low	low	unclear	low
Baltaci 2021	low	low	unclear	low	low	unclear	low
Boguszewski 2013	unclear	unclear	high	high	low	unclear	low
Chan 2017	low	low	unclear	unclear	high	unclear	low
Khabazan 2017	unclear	unclear	unclear	high	low	unclear	low
Labianca 2022	low	low	unclear	low	low	unclear	low
Oliveira 2016	unclear	unclear	unclear	high	low	unclear	low
